# Supplementary material for: Inferring fruit infestation prevalence from a combination of pre-harvest monitoring and consignment sampling data
Source: Sci Rep. 2024 Jun 6;14:13022. doi: 10.1038/s41598-024-63569-9 (PMC11156985; doi:10.1038/s41598-024-63569-9)
Supplement: Supplementary file 1 — Supplementary Information. [file 41598_2024_63569_MOESM1_ESM.txt]

################################################################################
## Supplementary Material for
# "Inferring fruit infestation prevalence from a combination of pre-harvest monitoring and consignment sampling data"
# by Caley et al.

# Software: R 

# Packages
library(rjags)
library(MASS)

# Create JAGS model Function
create_jags_model <- function(filename = "model.jags") {
  # Data
  ### A - area of block in chosen units
  ### B - number of blocks
  ### x - vector of length B of insect catches per block
  ### y - vector of length B of number positive units per block at consignment sampling
  ### nB - vector of length B of number of fruit per block (Area x Density)
  ### DB - vector of length B of number of detection
  ### n - vector of length B of number sampled in block (number of consignments per block)

  # Process
  ### fspp - vector of length B of fruit stung per pest
  ### IB - vector of length B of infested fruit in a block (pF*nB[b])
  ### ppb - vector of length B of pests in block (IB[b]/fspp[b])
  ### p.cap - vector of length B of probability of capture per capita in block b
  ### pF - vector of length B for Prevalence of infested fruit
  ### z - vector of length B for logit of prevalence (logit(pF[b]))

  # Parameters
  ### delta.insp - scalar for Detection sensitivity for inspection
  ### lam - scalar for Number of fruit attacked per pest
  ### tau - rate at which pests encountered device per day
  ### pF.mu - scalar for Prevalence in fruit (across block)
  ### pF.prec - scalar for prior on random effect

  # Hyperparameters
  ### a.pF - beta_a for beta prior of pF.mu
  ### b.pF - beta_b for beta prior of pF.mu
  ### a.delta - beta_a for beta prior of delta.insp
  ### b.delta - beta_b for beta prior of delta.insp
  ### lam.min - lower bound for uniform prior on lambda
  ### lam.max - upper bound for uniform prior on lambda
  ### tau.min - lower bound for uniform prior on tau
  ### tau.max - upper bound for uniform prior on tau

  cat("
    model{
    # For Blocks
    for (b in 1:B) {
      # Number of fruit stung per pest
      fspp[b] ~ dpois(lam)

      # Prevalence in fruit by block
      z[b] ~ dnorm(logit(pF.mu),pF.prec)
      pF[b] <- ilogit(z[b])

      # Number of infested fruit in block
      IB[b] <- pF[b]*nB[b]

      # Number of pests in block
      ppb[b] <- round(IB[b]/fspp[b])

      # Per capita probability of capture per block
      p.cap[b] <- 1 - exp(-tau*DB[b])

      # Insect catches per block
      x[b] ~ dpois(ppb[b]*p.cap[b])

      # Intensity parameter for number of infested fruit detected per block
      # during inspection consignment sample
      cons.intens[b] <- delta.insp*pF[b]*n[b]

      # Poisson approximation to binomial
      y[b] ~ dpois(cons.intens[b])
    }
    ## Priors
    # Rate of encounter with traps
    tau ~ dunif(tau.min,tau.max)

    # Detection sensitivity for inspection
    delta.insp ~ dbeta(a.delta,b.delta)

    # Prevalence in fruit (across block)
    pF.mu ~ dbeta(a.pF,b.pF)

    # Random effect
    pF.sd ~ dunif(0,1)
    pF.prec <- pow(pF.sd,-2)

    #pF.prec <- pF.RE.prec # Generates flat support on [0,1E-3] space of interest

    # Number of fruit attacked per pest
    lam ~ dunif(lam.min,lam.max)
  }", file=filename)
}

# Run JAGS Model function
run_jags_model <- function(B=10, A = 1, nFA = 10E6, nCB = 10, nCS = 600, D = 0,
                           DB = NULL, x = NULL, y = NULL,
                           pF.pars = c(1,1),
                           delta.pars = c(1,1),
                           lam.pars = c(20,30),
                           tau.pars = c(0.05, 0.15),
                           n.pos.blk = 0, n.pos.samp = 0,
                           n.adapt = 1E3, n.burnin = 1E3, n.samp = 1E3,
                           n.chains = 3, MEAN.ONLY = TRUE,
                           params_to_track = c("lam", "pF", "pF.mu"),
                           filename = "model.jags", CI_alpha = 0.05) {

  # Args:
  # Data
  ###	B -- Number of blocks
  ###	A -- Mean block area (constant) in chosen areal unit
  ###	nFA -- Fruit per unit area
  ### nCB -- Number of consignments per block
  ### nCS -- Number of fruit per consignment sample
  ###	D -- number of detection devices (e.g. traps) per block (used if DB NULL)
  ### DB -- vector of length B of detection devices (default NULL)
  ### y -- vector of length B of positive consignment samples (default NULL)
  ### x -- vector of length B of insect catches per block (default NULL)
  ### n.pos.blk -- number of insects caught per block (used if x NULL)
  ### n.pos.samp -- number of fruit from inspectors (used if y NULL)

  # Hyperparameters
  ###	pF.pars -- Beta dist'n (alpha, beta) parameters for pest prevelance (pF)
  ###	delta.pars -- Beta dist'n (alpha, beta) parameters for inspection sensitivity (delta)
  ### lam.pars -- lower and upper bounds of uniform prior on units infested per pest (lambda)
  ### tau.pars -- lower and upper bounds of uniform prior on detection parameter (tau)

  # MCMC controls
  ### n.adapt -- number of itertions for JAGS adaption phase
  ### n.burnin -- iterations for burnin in MCMC
  ### n.samp -- number of iterations per chain
  ### n.chains -- number of MCMC chains
  ### params_to_track -- which parameters to track in MCMC

  # Other
  ### MEAN.ONLY -- return only mean results?
  ### filename -- jags file name (location if needed)

  # Returns:
  ###	if(MEAN.ONLY==TRUE) -- the overall prevlance of infection
  ###	if(MEAN.ONLY==!TRUE) -- a list including the full posterior
  ##############################################################################


  if(!file.exists(filename)) {create_jags_model()}

  ##############
  # Data setup #
  ##############
  nB <- rep(A*nFA, B)     # Number of Fruit per block (Area x Density)
  n <- rep(nCB*nCS, B)    # Number sampled per block
  if(is.null(DB)) {DB <- rep(D, B)}
  if(is.null(y)) {y <- rep(n.pos.samp, B)}
  if(is.null(x)) {x <- rep(n.pos.blk, B)}

  dat <- list(n=n, x=x, y=y, B=B, nB=nB, DB=DB, 
              a.delta=delta.pars[1], b.delta=delta.pars[2],
              a.pF=pF.pars[1], b.pF=pF.pars[2],
              lam.min=lam.pars[1], lam.max=lam.pars[2],
              tau.min=tau.pars[1], tau.max = tau.pars[2])

  #############
  # Model Run #
  #############
  m1.run <- jags.model(file=filename, dat=dat, n.chains=n.chains, n.adapt=n.adapt)
  update(m1.run, n.burnin)
  m1.coda <- coda.samples(m1.run, params_to_track, n.samp)
  m1.post <- as.data.frame(as.matrix(m1.coda))
  rm(m1.coda)

  ###########
  # Summary #
  ###########
  # Generate column names for block*year prevalence
  prev.blk.names <- paste("pF[",1:B,"]", sep='')
  lb_quant <- CI_alpha/2
  ub_quant <- 1 - (CI_alpha/2)
  if(B > 1) {
    blk.means <- sapply(prev.blk.names,function(x) {mean(m1.post[,x])})
    blk.lb <- sapply(prev.blk.names,function(x) {quantile(m1.post[,x],lb_quant)})
    blk.ub <- sapply(prev.blk.names,function(x) {quantile(m1.post[,x],ub_quant)})
    grand.mean <- mean(as.matrix(m1.post[,prev.blk.names]))
    grand.lb <- quantile(as.matrix(m1.post[,prev.blk.names]),lb_quant)
    grand.ub <- quantile(as.matrix(m1.post[,prev.blk.names]),ub_quant)
  } else {
    blk.means <- mean(m1.post[,"pF"])
    blk.lb <- quantile(m1.post[,"pF"],lb_quant)
    blk.ub <- quantile(m1.post[,"pF"],ub_quant)
    grand.mean <- mean(m1.post[,"pF"])
    grand.lb <- quantile(m1.post[,"pF"],lb_quant)
    grand.ub <- quantile(m1.post[,"pF"],ub_quant)
  }

  if(MEAN.ONLY) {
    return_val <- list(blk.means=blk.means,
                       grand.mean=grand.mean,
                       blk.lb=blk.lb,
                       blk.ub=blk.ub,
                       grand.lb=grand.lb,
                       grand.ub=grand.ub)
  }
  if(!MEAN.ONLY) {
    return_val <- list(blk.means=blk.means,
                       grand.mean=grand.mean,
                       blk.lb=blk.lb,
                       blk.ub=blk.ub,
                       grand.lb=grand.lb,
                       grand.ub=grand.ub,
                       post = m1.post,
                       pF.pars = pF.pars)
  }
  rm(m1.post)
  gc()
  return(return_val)
}

# Run model
create_jags_model()
res <- run_jags_model()
res
################################################################################
